# Supplementary material for: Secondary Metabolites from the Nematode-Trapping Fungus Dactylellina haptotyla YMF1.03409
Source: Microorganisms. 2023 Nov 3;11(11):2693. doi: 10.3390/microorganisms11112693 (PMC10672892; doi:10.3390/microorganisms11112693)
Supplement: Supplementary file 1 [file microorganisms-11-02693-s001.zip]

Archive with 1 entries (1 files):
- microorganisms-2682134-supplementary.pdf
